# Supplementary material for: Mathematical modeling of the relocation of the divalent metal transporter DMT1 in the intestinal iron absorption process
Source: PLoS One. 2019 Jun 10;14(6):e0218123. doi: 10.1371/journal.pone.0218123 (PMC6557526; doi:10.1371/journal.pone.0218123)
Supplement: S1 Table — (XLSX) [file pone.0218123.s001.xlsx]

## Sheet: Hoja1
Time [min]	Apical challenge concentration [µM]	Apical absorption [pmol/insert]
0	20	0
3	20	6.2392
3	20	6.102
3	20	7.0755
6	20	8.499
6	20	8.9715
6	20	5.2364
9	20	7.4954
9	20	9.9409
9	20	10.715
12	20	13.597
12	20	15.469
12	20	17.475
15	20	19.849
15	20	12.848
15	20	16.549
