# Supplementary material for: Mathematical modeling of the relocation of the divalent metal transporter DMT1 in the intestinal iron absorption process
Source: PLoS One. 2019 Jun 10;14(6):e0218123. doi: 10.1371/journal.pone.0218123 (PMC6557526; doi:10.1371/journal.pone.0218123)
Supplement: S2 Table — (XLSX) [file pone.0218123.s002.xlsx]

## Sheet: Hoja1
Time [min]	Apical challenge concentration [µM]	Apical absorption [pmol/insert]
0	20	0
3	20	2.4677
3	20	2.0835
3	20	2.0837
6	20	4.1479
6	20	3.3173
6	20	1.6767
9	20	4.0939
9	20	4.0002
9	20	3.2645
12	20	11.1798
12	20	12.5492
12	20	12.6176
15	20	14.718
15	20	15.1668
15	20	13.0953
