# Supplementary material for: Mathematical modeling of the relocation of the divalent metal transporter DMT1 in the intestinal iron absorption process
Source: PLoS One. 2019 Jun 10;14(6):e0218123. doi: 10.1371/journal.pone.0218123 (PMC6557526; doi:10.1371/journal.pone.0218123)
Supplement: S2 Appendix — a. Main program. b. Differential equations. (TXT) [file pone.0218123.s004.txt]

%%%%%%%%%%%%%%%%%%%%%%%%%%%%%%%%%%%%%%%%%%%%%%%%%%%%%%%%%%%%%%%%%%
% DMT1’s swinging state-model                                    %
% L. Cegarra, A. Colins, Z.P. Gerdtzen, M.T. Nunez, J.C. Salgado %
% Santiago, Chile. Jan 2019                                      %
%%%%%%%%%%%%%%%%%%%%%%%%%%%%%%%%%%%%%%%%%%%%%%%%%%%%%%%%%%%%%%%%%%
clear all
close all
clc
format long g
global Vin Vout Vv

%%%%%%%%%%%%%%%%%%%%%%%%%
%%% System Parameters %%%
%%%%%%%%%%%%%%%%%%%%%%%%%
k12r=1.6746126e-7;
k23r=1.660816;
k34r=1.322106;
k41r=0.706418;
k14r=30.703578;
k45r=0.288737;
k56r=3.20817;
k64r=2.963956;
Nprotr=46156.25;

Vin=1000;   %%% Volume of cellular and basolateral medium 
Vout=200;   %%% Volume of apical medium
Vv=2.5e-10; %%%Volume of vesicles containing DMT1

%%%% simulation time %%%%%
t0=0;    %initial time (min)
tff=15;  %duration of the first iron challenge (min)
tr=15;   %duration of the second iron challenge (min)

%%%%% vector of initial conditions for the system %%%%%
x10=0.98;           %P1(0)
x20=0;              %P2(0)
x30=0;              %P3(0)
x40=0;              %P4(0)
x50=0.01;           %P5(0)
x60=0.01;           %P6(0)
x70=0.00000001;     %FeIn(0)  Concentracion apical
x80=20;             %FeOut(0) Concentraciones del medio transmembrana
FeCHGpre=0;
FeCHG=x80;
FeUP=x70;
x0=[x10 x20 x30 x40 x50 x60 x70 x80];
par=[k12r k14r k41r k23r k34r k45r k56r k64r Nprotr FeCHGpre FeCHG FeUP];

%%%%%%%%%%%%%%
%%% System %%%
%%%%%%%%%%%%%%
options = odeset('maxstep',0.001,'initialstep',0.001,'RelTol',1e-9,'AbsTol',1e-9,'Refine',10);
[tt,sal]=ode23s(@S2_Appendix_b,[t0 tff],x0,options,par);
FeCHGpre=sal(end,8);
FeUP=sal(end,7)-((sal(end,7)*Vin+x80*Vout)/(1000*(Vin+Vout)));
x0=[sal(end,1) sal(end,2) sal(end,3) sal(end,4) sal(end,5) sal(end,6) sal(end,7) x80];
par=[k12r k14r k41r k23r k34r k45r k56r k64r Nprotr FeCHGpre FeCHG FeUP];
[t3,sal3]=ode23s(@S2_Appendix_b,[tff tff+tr],x0,options,par);
tf=tff+tr;

%%%%%%%%%%%%%%%%
%%% Graphics %%%
%%%%%%%%%%%%%%%%

%%%%%%%%%%%% FRACTIONS OF PROTEIN %%%%%%%%%%%%%
figure (1)
plot(tt,sal(:,1)+sal(:,2)+sal(:,3)+sal(:,4)+sal(:,5)+sal(:,6),'k','LineWidth',1.5)
hold on
plot(tt,sal(:,1)+sal(:,2)+sal(:,3)+sal(:,4),'color',[0 0.5 1],'LineWidth',1.5)
hold on
plot(tt,sal(:,5)+sal(:,6),'color',[1 0.3 1],'LineWidth',1.5)
hold on
plot(t3,sal3(:,1)+sal3(:,2)+sal3(:,3)+sal3(:,4)+sal3(:,5)+sal3(:,6),'k','LineWidth',1.5)
hold on
plot(t3,sal3(:,1)+sal3(:,2)+sal3(:,3)+sal3(:,4),'color',[0 0.5 1],'LineWidth',1.5)
hold on
plot(t3,sal3(:,5)+sal3(:,6),'color',[1 0.3 1],'LineWidth',1.5)
xlim([0 tf])
ylim([0 1.3])
leyenda1=legend('total DMT1','DMT1 in apical membrane','DMT1 in vesicles');
xlabel('Time [min]','FontName','Arial','FontSize', 11)
ylabel('Total fraction of DMT1','FontName','Arial','FontSize', 11)
set(leyenda1,'FontName','Arial','FontUnits','points','FontSize',10,...
    'FontWeight','normal','FontAngle','normal');
title('DMT1 endocytic cycling behavior - DMT1’s swinging state-model')

%%%%%%%%%%%%%%%%%%%%%% Apical iron uptake %%%%%%%%%%%%%%%%%%%%%%%%
figure(2)
d1=[6.2392,8.499,7.4954,13.597,19.849;6.102,8.9715,9.9409,15.469,12.848;7.0755,5.2364,10.715,17.475,16.549];
d2=mean(d1);
des1=std(d1);
des1=[0,des1]';
tp=[0 3 6 9 12 15];
yp=[0,d2];
tx=[18 21 24 27 30];
yx=[2.2116 3.0473 3.7862 12.1155 14.3267];
yx=yx+yp(end);
pmol =[2.46759481517043,4.14786365818531,4.09385501680269,11.1797887662026,14.7179548727796;2.08353336533845,3.31733077292367,4.00024003840615,12.5492078732597,15.1668266922708;2.08353336533845,1.67666826692271,3.26452232357177,12.617618819011,13.0952952472396];
prom2=mean(pmol);
prom2=prom2+yp(end);
des=std(pmol);
des=des';
yx=prom2;
hold on
plot(tp,yp,'ro','LineWidth',2,'MarkerEdgeColor',[0 0.7 0],'MarkerFaceColor',[0 0.7 0],'MarkerSize',6)
hold on
plot(tx,yx,'ro','LineWidth',2,'MarkerEdgeColor','r','MarkerFaceColor','r','MarkerSize',6)
hold on
plot(tt,sal(:,7)*1000,'k','LineWidth',1.5)
hold on
plot(t3,sal3(:,7)*1000,'k','LineWidth',1.5)
leyenda2=legend('1st challenge (20uM)','2nd challenge (20uM)','DMT1 oscillatory state-model');
hold on
errorbar(tp,yp',des1,'.','color',[0 0.7 0])
hold on
errorbar(tx,prom2',des,'.r','LineWidth',2)
xlim([0 tf])
xlabel('Time [min]','FontName','Arial','FontSize', 11)
ylabel('Apical iron uptake [pmol/insert]','FontName','Arial','FontSize', 11)
set(leyenda2,'FontName','Arial','FontUnits','points','FontSize',10,...
    'FontWeight','normal','FontAngle','normal');
title('Apical iron uptake - DMT1’s swinging state-model')


%%%%%%%%%%%%%%%%%%%%%%%%%%%%%%%%%%%%%%%%%%%%%%%%%%%%%%%%%%%%%%%%%%
% DMT1’s swinging state-model                                    %
% L. Cegarra, A. Colins, Z.P. Gerdtzen, M.T. Nunez, J.C. Salgado %
% Santiago, Chile. Jan 2019                                      %
%%%%%%%%%%%%%%%%%%%%%%%%%%%%%%%%%%%%%%%%%%%%%%%%%%%%%%%%%%%%%%%%%%
function xdot=S2_Appendix_b(t,x,pa)
global Vin Vout Vv

%%% parameters
k12=pa(1);
k14=pa(2);
k41=pa(3);
k23=pa(4);
k34=pa(5);
k45=pa(6);
k56=pa(7);
k64=pa(8);
Nprot=pa(9);
FeCHGpre=pa(10);
FeCHG=pa(11);
FeUP=pa(12);
xdot = zeros(8,1);
RHO=1-((2.8*(x(7)-1.67*FeUP)/x(7))*(FeCHGpre/FeCHG));

%%%%%%%%%%%%%%%%%%%%%%%%%%%%%%%%%%%%%%%%%%%%%%%%%%%%%%%%%%%%%%%%%%%
%%%                 DMT1’s swinging state-model                 %%%
%%%%%%%%%%%%%%%%%%%%%%%%%%%%%%%%%%%%%%%%%%%%%%%%%%%%%%%%%%%%%%%%%%%
xdot(1)=-k12*x(1)*x(8)-k14*x(1)+k41*x(4);
xdot(2)=k12*x(1)*x(8)-k23*x(2);
xdot(3)=k23*x(2)-k34*x(3);
xdot(4)=k34*x(3)+k14*x(1)-k41*x(4)+k64*x(4)*x(6)*RHO-k45*x(4)*x(5)*x(8)*RHO;
xdot(5)=k45*x(4)*x(5)*x(8)*RHO-k56*x(5)*x(6);
xdot(6)=k56*x(5)*x(6)-k64*x(4)*x(6)*RHO;
xdot(7)=Nprot*k34*x(3)+(Vv)*(1/Vin)*Nprot*k64*x(6);
xdot(8)=(-Vin/Vout)*(Nprot*k34*x(3)+(Vv)*(1/Vin)*Nprot*k64*x(6));
return
